# Supplementary material for: Morphological Analysis of PSMA/PEI Core–Shell Nanoparticles Synthesized by Soap-Free Emulsion Polymerization
Source: Nanomaterials (Basel). 2021 Jul 29;11(8):1958. doi: 10.3390/nano11081958 (PMC8402240; doi:10.3390/nano11081958)
Supplement: Supplementary file 1 [file nanomaterials-11-01958-s001.zip]

Archive with 1 entries (1 files):
- nanomaterials-1293142-supplementary.pdf
